# Supplementary material for: A few north Appalachian populations are the source of European black locust
Source: Ecol Evol. 2019 Feb 16;9(5):2398–414. doi: 10.1002/ece3.4776 (PMC6405530; doi:10.1002/ece3.4776)
Supplement: Supplementary file 1 [file ECE3-9-2398-s001.xlsx]

## Sheet: A
A)
N°	Range	Country	Population name	Number of genotyped individuals	X Longitude WGS84	Y Latitude WGS84	Altitude (m) worldclim raster	Sample used for genotyping	Date of harvesting	Harvester 1	Harvester 2	Harvester 3	Harvester 4	Funding	Type of population
1	EU	France	Barthelasse Avignon	19	4.81781	43.9646	19	LEAVES	2016-06-02	J. Thevenet	M. Correard				Natural population
2	EU	Czech Republic	Brno	11	16.5178	49.0423	223	CAMBIUM	2016-04-06	X. Bouteiller	A. Martinik	R. Longaner		COST NNEXT STSM	Natural population
3	EU	Hungary	Budapest	20	19.1067	47.6625	109	LEAVES	May 2016	A. Monty					Natural population
4	EU	Romania	Carei	11	22.4486	47.6607		LEAVES	2016-06-21	X. Bouteiller	S. Mariette	M. Pucheu	N. Cheval		Common Garden
5	EU	Belgium	Corphalie	10	5.2588	50.5389	100	LEAVES/SEEDLINGS	Fall 2015	A. Monty					Natural population
6	EU	Poland	Drewnica	10	21.2508	52.2528	105	LEAVES	2016-06-20	T. Wodja	M. Klisz				Natural population
7	EU	Spain	Gafos Galicia	12	-8.61667	42.3833	255	LEAVES	May 2016	R. Zas					Natural population
8	EU	Bulgaria	Gorna Oryahovitsa-Kozarevec	12	25.6943	43.1187		LEAVES	2016-06-21	X. Bouteiller	S. Mariette	M. Pucheu	N. Cheval		Common Garden
9	EU	Netherland	Kelpen-Oler	12	5.82499	51.2054	28	LEAVES	Fall 2015	A. Monty					Natural population
10	EU	Germany	Klein	11	9.08889	49.9911	117	LEAVES	2016-08-01	A. Monty					Natural population
11	EU	France	La Flotte	6	-0.30478	44.3845	96	LEAVES	2016-05-09	X. Bouteiller	R. Segura			BIOGECO	Natural population
12	EU	France	La Gouaneyre	6	-0.27251	44.376	95	LEAVES	2016-05-09	X. Bouteiller	R. Segura			BIOGECO	Natural population
13	EU	England	London Streat Ham	10	0.14327	51.4332	39	LEAVES	2016-02-14	R. Segura	R. Burlett			BIOGECO	Natural population
14	EU	England	London Wandworth	10	0.16347	51.4457	12	LEAVES	2016-02-15	R. Segura	R. Burlett			BIOGECO	Natural population
15	EU	Macedonia	Macedonia	12	21.5708	41.5065		LEAVES	2016-06-21	X. Bouteiller	S. Mariette	M. Pucheu	N. Cheval		Common Garden
16	EU	Germany	Meppen	12	7.37696	52.7036	18	LEAVES	Fall 2015	A. Monty					Natural population
17	EU	Spain	Montseny	12	2.51236	41.8306	403	CAMBIUM	2016-03-09	X. Bouteiller	S. Mariette	J. Pino		BIOGECO	Natural population
18	EU	Germany	Munchenberg	12	14.0455	52.5595	85	CAMBIUM	2016-04-08	X. Bouteiller	S. Mariette	V. Schneck		COST NNEXT STSM	Natural population
19	EU	Bulgaria	Novi Pazar-Kulevcha	12	27.1951	43.3453		LEAVES	2016-06-21	X. Bouteiller	S. Mariette	M. Pucheu	N. Cheval		Common Garden
20	EU	Hungary	Nyirsegi	12	19.0415	47.5812		LEAVES	2016-06-21	X. Bouteiller	S. Mariette	M. Pucheu	N. Cheval		Common Garden
21	EU	Germany	Obermeidenrich	12	6.81564	51.4761	30	LEAVES	Fall 2015	A. Monty					Natural population
22	EU	Poland	Pinczow	10	20.7022	50.2647	203	LEAVES	2016-06-20	T. Wodja	M. Klisz				Natural population
23	EU	Poland	Poznan	12	16.8083	52.3111	128	CAMBIUM	2016-04-10	X. Bouteiller	S. Mariette			COST NNEXT STSM	Natural population
24	EU	Germany	Priesterweg Naturpark	12	13.3578	52.4607	41	CAMBIUM	2016-04-11	X. Bouteiller	S. Mariette	D. Born		COST NNEXT STSM	Natural population
25	EU	Hungary	Pusztavacs	10	19.5056	47.1718		LEAVES	2016-06-21	X. Bouteiller	S. Mariette	M. Pucheu	N. Cheval		Common Garden
26	EU	France	Remy	12	2.67519	49.4603	81	LEAVES	Fall 2015	A. Monty					Natural population
27	EU	Greece	Rhodos	12	27.9444	36.2872	223	LEAVES	2016-04-04	C. Galanos					Natural population
28	EU	Slovakia	Slovakia	12	19.8668	48.7197		LEAVES	2016-06-21	X. Bouteiller	S. Mariette	M. Pucheu	N. Cheval		Common Garden
29	EU	Poland	Szczecin	12	14.5482	53.3374	-3	CAMBIUM	2016-04-09	X. Bouteiller	S. Mariette			COST NNEXT STSM	Natural population
30	EU	Turkey	Turkey	11	32.9037	40.1594		LEAVES	2016-06-21	X. Bouteiller	S. Mariette	M. Pucheu	N. Cheval		Common Garden
31	EU	Netherland	Uden	11	5.61772	51.6851	26	LEAVES	Fall 2015	A. Monty					Natural population
32	EU	Spain	Valencia	19	-0.784339	39.3973	349	LEAVES	May 2016	E. Laguna					Natural population
33	EU	Spain	Vitoria	13	-1.94188	43.216	250	LEAVES	2016-03-10	X. Bouteiller	S. Mariette	P. Goikoetxea		BIOGECO	Natural population
34	EU	Austria	Wien	12	16.4729	48.2515	158	BUDS	2016-04-05	X. Bouteiller	M. Van Loo			COST NNEXT STSM	Natural population
35	US	PA - Pennsylvania	ALTOONA	11	-78.3832	40.4885	465	LEAVES	Fall 2016	X. Bouteiller				SFE French Society of Ecology / BIOGECO	Natural population
36	US	VA - Virginia	Barbours Creek	21	-80.11	37.58	540	LEAVES	June 2014	C. Verdu	C. Mengal				Natural population
37	US	NC - North Carolina	Blue Ridge	22	-82.6722	35.4567	1033	LEAVES	June 2014	C. Verdu	C. Mengal				Natural population
38	US	WV - West Virginia	CAMP CREEK	12	-81.1034	37.4876	655	LEAVES	Fall 2016	X. Bouteiller				SFE French Society of Ecology / BIOGECO	Natural population
39	US	TN - Tennessee	CHATTANOOGA	12	-85.783	35.1198	309	LEAVES	Fall 2016	X. Bouteiller				SFE French Society of Ecology / BIOGECO	Natural population
40	US	KY - Kentucky	DANIEL BOONE NF	12	-83.6452	37.7505	365	LEAVES	Fall 2016	X. Bouteiller	C. Mengal				Natural population
41	US	KY - Kentucky	Eriline	22	-83.54	37.04	292	LEAVES	June 2014	C. Verdu	C. Mengal				Natural population
42	US	AR - Arkansas	FAYETTEVILLE	10	-94.205	36.0711	387	LEAVES	Fall 2016	X. Bouteiller				SFE French Society of Ecology / BIOGECO	Natural population
43	US	WV - West Virginia	FORT MILL RIDGE	12	-78.7971	39.3267	249	LEAVES	Fall 2016	X. Bouteiller				SFE French Society of Ecology / BIOGECO	Natural population
44	US	AR - Arkansas	FORT SMITH	12	-94.2895	35.3431	121	LEAVES	Fall 2016	X. Bouteiller				SFE French Society of Ecology / BIOGECO	Natural population
45	US	OH - Ohio	Ironton	22	-82.46	38.8	261	LEAVES	June 2014	C. Verdu	C. Mengal				Natural population
46	US	WV - West Virginia	LEWISBURG	7	-80.3812	37.7825	608	LEAVES/SEEDLINGS	Fall 2016	X. Bouteiller				SFE French Society of Ecology / BIOGECO	Natural population
47	US	NC - North Carolina	Locust Cove	22	-83.71	35.36	890	LEAVES	June 2014	C. Verdu	C. Mengal				Natural population
48	US	KY - Kentucky	Morehead	22	-83.4663	38.0909	237	LEAVES	June 2014	C. Verdu	C. Mengal				Natural population
49	US	AR - Arkansas	OUACHITA	12	-93.8374	34.4492	304	LEAVES	Fall 2016	X. Bouteiller				SFE French Society of Ecology / BIOGECO	Natural population
50	US	WV - West Virginia	Perry	22	-78.66	39	504	LEAVES	June 2014	C. Verdu	C. Mengal				Natural population
51	US	AR - Arkansas	Pleasant Hill	4	-93.46	35.59	324	LEAVES	June 2014	C. Verdu	C. Mengal				Natural population
52	US	NC - North Carolina	SHOOTING CREEK	11	-83.6284	35.0546	761	LEAVES	Fall 2016	X. Bouteiller				SFE French Society of Ecology / BIOGECO	Natural population
53	US	WV - West Virginia	Slatyfork	17	-80	38.18	704	LEAVES	June 2014	C. Verdu	C. Mengal				Natural population
54	US	VA - Virginia	Stokesville	22	-79.3	38.28	607	LEAVES	June 2014	C. Verdu	C. Mengal				Natural population
55	US	MD - Maryland	US GRP 1	15	-78.75	39.65	247	CAMBIUM	Fall 2016	X. Bouteiller	P. Bloese			SFE French Society of Ecology / BIOGECO	Common Garden
56	US	WV - West Virginia	US GRP 2	11	-81.1	39.0667	235	CAMBIUM	Fall 2016	X. Bouteiller	P. Bloese			SFE French Society of Ecology / BIOGECO	Common Garden
57	US	VA - Virginia	US GRP 3	6	-79.9333	37.2667	286	CAMBIUM	Fall 2016	X. Bouteiller	P. Bloese			SFE French Society of Ecology / BIOGECO	Common Garden
58	US	KY - Kentucky	US GRP 4	6	-84.5	38.0333	303	CAMBIUM	Fall 2016	X. Bouteiller	P. Bloese			SFE French Society of Ecology / BIOGECO	Common Garden
59	US	KY - Kentucky	US GRP 5	8	-84.5333	38.65	277	CAMBIUM	Fall 2016	X. Bouteiller	P. Bloese			SFE French Society of Ecology / BIOGECO	Common Garden
60	US	KY - Kentucky	US GRP 6	7	-83.6833	36.75	584	CAMBIUM	Fall 2016	X. Bouteiller	P. Bloese			SFE French Society of Ecology / BIOGECO	Common Garden
61	US	AR - Arkansas	Victor	22	-93.05	35.65	513	LEAVES	June 2014	C. Verdu	C. Mengal				Natural population
62	US	OH - Ohio	WAYNE NF	12	-82.5935	38.6577	267	LEAVES	Fall 2016	X. Bouteiller				SFE French Society of Ecology / BIOGECO	Natural population
63	US	VA - Virginia	Whiteop	22	-81.6562	36.7694	679	LEAVES	June 2014	C. Verdu	C. Mengal				Natural population
															Natural population

## Sheet: B
B)
Range	Country/State	Pop name	Number of genotyped individuals	X Long. Used	Y Lat. used	Original State	Original Town	Original X Long.	Original Y Lat.
US	Maryland	US_GRP_1	15	-78.75	39.65
						Maryland	LaVale	-78.8	39.6333
						Maryland	Cumberland	-78.7583	39.6633
						Maryland	Lumberland	-78.75	39.65
US	West Virginia	US_GRP_2	11	-81.1	39.0667
						West Virginia	St. Marys	-81.2167	39.4
						West Virginia	Woodsfield	-81.1	39.0667
						Ohio	Fly	-81.0833	39.55
US	Virginia	US_GRP_3	6	-79.9333	37.2667
						Virginia	Blacksburg	-80.4	37.2167
						Virginia	Christiansburg	-80.4	37.1167
US	Kentucky	US_GRP_4	6	-84.5	38.0333
						Kentucky	Lexington	-84.5	38.0333
US	Kentucky	US_GRP_5	8	-84.5333	38.65
						Kentucky	Dry Ridge	-84.6167	38.6333
						Kentucky	Williamston	-84.5333	38.65
						Kentucky	Falmouth	-84.3333	38.6667
US	Kentucky	US_GRP_6	7	-83.6833	36.75
						Kentucky	Pineville	-83.6833	36.75
						Tennessee	Maynardville	-83.8333	36.2833
						Tennessee	Lancing	-84.6333	36.1333
