# Supplementary material for: A few north Appalachian populations are the source of European black locust
Source: Ecol Evol. 2019 Feb 16;9(5):2398–414. doi: 10.1002/ece3.4776 (PMC6405530; doi:10.1002/ece3.4776)
Supplement: Supplementary file 3 [file ECE3-9-2398-s003.xlsx]

## Sheet: pops_structure
Pop	Range	Country/State	Pop_name	K2_1	K2_2	Admixed	Assign. Cluster
1	EU	France	Barthelasse_Avignon	0	0.611111	0.388889	K2_2
2	EU	Czech Republic	Brno	0	0.6	0.4	K2_2
3	EU	Hungary	Budapest	0	0.769231	0.230769	K2_2
4	EU	Romania	Carei	0	0.818182	0.181818	K2_2
5	EU	Belgium	Corphalie	0	0.9	0.1	K2_2
6	EU	Poland	Drewnica	0	0.6	0.4	K2_2
7	EU	Spain	Gafos_Galicia	0	0.6	0.4	K2_2
8	EU	Bulgaria	Gorna_Oryahovitsa-Kozarevec	0	0.75	0.25	K2_2
9	EU	Netherland	Kelpen-Oler	0	0.833333	0.166667	K2_2
10	EU	Germany	Klein	0	0.636364	0.363636	K2_2
11	EU	France	La_Flotte	0	1	0	K2_2
12	EU	France	La_Gouaneyre	0	0.8	0.2	K2_2
13	EU	England	London_Streat_Ham	0	0.571429	0.428571	K2_2
14	EU	England	London_Wandworth	0	0.75	0.25	K2_2
15	EU	Macedonia	Macedonia	0	0.833333	0.166667	K2_2
16	EU	Germany	Meppen	0	1	0	K2_2
17	EU	Spain	Montseny	0.0833333	0.833333	0.0833333	K2_2
18	EU	Germany	Munchenberg	0	1	0	K2_2
19	EU	Bulgaria	Novi_Pazar-Kulevcha	0	0.666667	0.333333	K2_2
20	EU	Hungary	Nyirsegi	0	0.75	0.25	K2_2
21	EU	Germany	Obermeidenrich	0	0.75	0.25	K2_2
22	EU	Poland	Pinczow	0	0.4	0.6	K2_2
23	EU	Poland	Poznan	0	0.75	0.25	K2_2
24	EU	Germany	Priesterweg_Naturpark	0	0.666667	0.333333	K2_2
25	EU	Hungary	Pusztavacs	0	0.7	0.3	K2_2
26	EU	France	Remy	0	0.75	0.25	K2_2
27	EU	Greece	Rhodos	0	0.555556	0.444444	K2_2
28	EU	Slovakia	Slovakia	0	0.75	0.25	K2_2
29	EU	Poland	Szczecin	0	0.75	0.25	K2_2
30	EU	Turkey	Turkey	0	0.636364	0.363636	K2_2
31	EU	Netherland	Uden	0	0.8	0.2	K2_2
32	EU	Spain	Valencia	0	0.833333	0.166667	K2_2
33	EU	Spain	Vitoria	0	0.615385	0.384615	K2_2
34	EU	Austria	Wien	0	0.75	0.25	K2_2
35	US	PA - Pennsylvania	ALTOONA	0.3	0.2	0.5	K2_1
36	US	VA - Virginia	Barbours_Creek	0.6	0	0.4	K2_1
37	US	NC - North Carolina	Blue_Ridge	0.666667	0	0.333333	K2_1
38	US	WV - West Virginia	CAMP_CREEK	0.833333	0	0.166667	K2_1
39	US	TN - Tennessee	CHATTANOOGA	0.818182	0	0.181818	K2_1
40	US	KY - Kentucky	DANIEL_BOONE_NF	0.75	0	0.25	K2_1
41	US	KY - Kentucky	Eriline	0.590909	0.181818	0.227273	K2_1
42	US/OZARK	AR - Arkansas	FAYETTEVILLE	0.777778	0	0.222222	K2_1
43	US	WV - West Virginia	FORT_MILL_RIDGE	0.833333	0	0.166667	K2_1
44	US/OZARK	AR - Arkansas	FORT_SMITH	0.9	0	0.1	K2_1
45	US	OH - Ohio	Ironton	0.823529	0	0.176471	K2_1
46	US	WV - West Virginia	LEWISBURG	0.285714	0	0.714286	K2_1
47	US	NC - North Carolina	Locust_Cove	0.833333	0	0.166667	K2_1
48	US	KY - Kentucky	Morehead	0.842105	0	0.157895	K2_1
49	US/OZARK	AR - Arkansas	OUACHITA	1	0	0	K2_1
50	US	WV - West Virginia	Perry	0.727273	0	0.272727	K2_1
51	US/OZARK	AR - Arkansas	Pleasant_Hill	1	0	0	K2_1
52	US	NC - North Carolina	SHOOTING_CREEK	0.727273	0	0.272727	K2_1
53	US	WV - West Virginia	Slatyfork	0.647059	0	0.352941	K2_1
54	US	VA - Virginia	Stokesville	0.818182	0	0.181818	K2_1
55	US	MD - Maryland	US_GRP_1	1	0	0	K2_1
56	US	WV - West Virginia	US_GRP_2	0.909091	0	0.0909091	K2_1
57	US	VA - Virginia	US_GRP_3	0.833333	0.166667	0	K2_1
58	US	KY - Kentucky	US_GRP_4	0.833333	0	0.166667	K2_1
59	US	KY - Kentucky	US_GRP_5	0.75	0	0.25	K2_1
60	US	KY - Kentucky	US_GRP_6	0.571429	0	0.428571	K2_1
61	US/OZARK	AR - Arkansas	Victor	1	0	0	K2_1
62	US	OH - Ohio	WAYNE_NF	0.75	0.0833333	0.166667	K2_1
63	US	VA - Virginia	Whiteop	0.85	0	0.15	K2_1
