# Supplementary material for: A few north Appalachian populations are the source of European black locust
Source: Ecol Evol. 2019 Feb 16;9(5):2398–414. doi: 10.1002/ece3.4776 (PMC6405530; doi:10.1002/ece3.4776)
Supplement: Supplementary file 5 [file ECE3-9-2398-s005.xlsx]

## Sheet: Feuil1
Range	Country/State	Pop_name	K3_1_US	K3_2_US	K3_3_US	Admixed_US	Assignation_cluster_US	K2_1_EU	K2_2_EU	Admixed_EU	Assignation_cluster_EU
EU	France	Barthelasse_Avignon						0.111111	0	0.888889	K2_1_EU
EU	Czech Republic	Brno						0.4	0	0.6	K2_1_EU
EU	Hungary	Budapest						0.230769	0	0.769231	K2_1_EU
EU	Romania	Carei						0.0909091	0	0.909091	K2_1_EU
EU	Belgium	Corphalie						0	0.2	0.8	K2_2_EU
EU	Poland	Drewnica						0	0.2	0.8	K2_2_EU
EU	Spain	Gafos_Galicia						0	0	1	Admixed_EU
EU	Bulgaria	Gorna_Oryahovitsa-Kozarevec						0.0833333	0	0.916667	K2_1_EU
EU	Netherland	Kelpen-Oler						0.25	0	0.75	K2_1_EU
EU	Germany	Klein						0.272727	0	0.727273	K2_1_EU
EU	France	La_Flotte						0	0	1	Admixed_EU
EU	France	La_Gouaneyre						0	0.4	0.6	K2_2_EU
EU	England	London_Streat_Ham						0	0.142857	0.857143	K2_2_EU
EU	England	London_Wandworth						0.125	0.25	0.625	K2_2_EU
EU	Macedonia	Macedonia						0.333333	0.0833333	0.583333	K2_1_EU
EU	Germany	Meppen						0.625	0	0.375	K2_1_EU
EU	Spain	Montseny						0	0.25	0.75	K2_2_EU
EU	Germany	Munchenberg						0	1	0	K2_2_EU
EU	Bulgaria	Novi_Pazar-Kulevcha						0.166667	0	0.833333	K2_1_EU
EU	Hungary	Nyirsegi						0.166667	0.0833333	0.75	K2_1_EU
EU	Germany	Obermeidenrich						0	0	1	Admixed_EU
EU	Poland	Pinczow						0	0.1	0.9	K2_2_EU
EU	Poland	Poznan						0.0833333	0.0833333	0.833333	Admixed_EU
EU	Germany	Priesterweg_Naturpark						0.0833333	0.0833333	0.833333	Admixed_EU
EU	Hungary	Pusztavacs						0.1	0	0.9	K2_1_EU
EU	France	Remy						0	0.25	0.75	K2_2_EU
EU	Greece	Rhodos						0	0.333333	0.666667	K2_2_EU
EU	Slovakia	Slovakia						0.25	0	0.75	K2_1_EU
EU	Poland	Szczecin						0.0833333	0.25	0.666667	K2_2_EU
EU	Turkey	Turkey						0	0.0909091	0.909091	K2_2_EU
EU	Netherland	Uden						0	0.2	0.8	K2_2_EU
EU	Spain	Valencia						0.166667	0	0.833333	K2_1_EU
EU	Spain	Vitoria						0.0769231	0.153846	0.769231	K2_2_EU
EU	Austria	Wien						0.0833333	0.166667	0.75	K2_2_EU
US	PA - Pennsylvania	ALTOONA	0	0.2	0	0.8	K3_2_US
US	VA - Virginia	Barbours_Creek	0	0	0.3	0.7	K3_3_US
US	NC - North Carolina	Blue_Ridge	0	0	0.0952381	0.904762	K3_3_US
US	WV - West Virginia	CAMP_CREEK	0	0	0.0833333	0.916667	K3_3_US
US	TN - Tennessee	CHATTANOOGA	0	0	0	1	Admixed_US
US	KY - Kentucky	DANIEL_BOONE_NF	0	0	0	1	Admixed_US
US	KY - Kentucky	Eriline	0	0	0.0454545	0.954545	K3_3_US
US/OZARK	AR - Arkansas	FAYETTEVILLE	0.222222	0	0	0.777778	K3_1_US
US	WV - West Virginia	FORT_MILL_RIDGE	0	0.0833333	0	0.916667	K3_2_US
US/OZARK	AR - Arkansas	FORT_SMITH	0.8	0	0	0.2	K3_1_US
US	OH - Ohio	Ironton	0	0.117647	0.117647	0.764706	Admixed_US
US	WV - West Virginia	LEWISBURG	0.142857	0	0.142857	0.714286	Admixed_US
US	NC - North Carolina	Locust_Cove	0	0.111111	0.0555556	0.833333	K3_2_US
US	KY - Kentucky	Morehead	0	0.0526316	0	0.947368	K3_2_US
US/OZARK	AR - Arkansas	OUACHITA	0.555556	0	0	0.444444	K3_1_US
US	WV - West Virginia	Perry	0	0.227273	0	0.772727	K3_2_US
US/OZARK	AR - Arkansas	Pleasant_Hill	0.333333	0	0	0.666667	K3_1_US
US	NC - North Carolina	SHOOTING_CREEK	0	0	0	1	Admixed_US
US	WV - West Virginia	Slatyfork	0	0	0.235294	0.764706	K3_3_US
US	VA - Virginia	Stokesville	0	0.0454545	0.0454545	0.909091	Admixed_US
US	MD - Maryland	US_GRP_1	0.0666667	0.133333	0	0.8	K3_2_US
US	WV - West Virginia	US_GRP_2	0	0.181818	0	0.818182	K3_2_US
US	VA - Virginia	US_GRP_3	0	0.333333	0	0.666667	K3_2_US
US	KY - Kentucky	US_GRP_4	0.166667	0.5	0	0.333333	K3_2_US
US	KY - Kentucky	US_GRP_5	0	0	0	1	Admixed_US
US	KY - Kentucky	US_GRP_6	0	0.142857	0	0.857143	K3_2_US
US/OZARK	AR - Arkansas	Victor	0.529412	0	0	0.470588	K3_1_US
US	OH - Ohio	WAYNE_NF	0	0	0.166667	0.833333	K3_3_US
